# Supplementary material for: Static one-leg standing balance test as a screening tool for low muscle mass in healthy elderly women
Source: Aging Clin Exp Res. 2021 Mar 13;33(7):1831–9. doi: 10.1007/s40520-021-01818-x (PMC8249245; doi:10.1007/s40520-021-01818-x)
Supplement: Supplementary file 1 — Supplementary file1 (XLSX 61 KB) [file 40520_2021_1818_MOESM1_ESM.xlsx]

## Sheet: DATA
AGE	WEIGHT	HEIGHT	FATper	FAT MASS	FFM	BMI	SMM	SMI	HGS-LL	HGS-RH	HGS	STLO	STRO	EBTQ	KNTQ	BICEP BRACHII	VL-THICKNESS	PASE score	perSMM	OLST total
72.8482	65.4	1.58	44.2	28.9	36.5	26.1977	15.8196	6.33695	28.8	30.9	30.9	30	30	17.5933	41.7604	1.732	2.38767	125	24.19	60
69.295	54.6	1.55	40.8	22.3	32.3	22.7263	14.9809	6.23553	24.4	26.6	26.6	30	30	24.1802	38.2256	1.96467	1.44767	147	27.44	60
71.0082	44.9	1.53	42.1	18.9	26	19.1807	12.8145	5.47418	31	29.1	31	30	30	18.2543	34.5205		1.43533	113	28.54	60
66.5039	82	1.53	52.9	43.2	38.8	35.0293	15.9733	6.82355	28.2	25.1	28.2	30	30	20.6635	38.2515	1.545	1.64067	131	19.48	60
66.0082	63.5	1.65	43.8	27.8	35.7	23.3242	13.9101	5.10932	29	25.7	29	30	30	20.5101	49.3634	2.02433	1.12233	119	21.91	60
80.6229	74.5	1.55	51.2	38.4	36.1	31.0094	15.1454	6.30402	25	22.3	25	9	4	24.9395	56.9283	2.616	1.784	130	20.33	13
69.0587	84	1.63	50.7	42.6	41.4	31.6158	16.1961	6.09586	24.3	23.4	24.3	24	30	22.626	39.0409	2.516	1.76267	161	19.28	54
72.5532	68	1.65	44	29.9	38.1	24.977	15.5245	5.7023	35.7	39.3	39.3	30	30	32.2443	87.0491	3.169	1.67933	149	22.83	60
62.8005	54.5	1.62	42.2	23	31.5	20.7667	12.6293	4.81227	20.3	23.7	23.7	30	30	19.8728	48.864	1.963	0.827333	193	23.17	60
68.1502	56	1.58	41.2	23.1	32.9	22.4323	14.5846	5.84225	28.3	31.5	31.5	30	30	25.9579	34.8471	2.21033	1.868	158	26.04	60
66.1639	63.8	1.67	37.8	24.1	39.7	22.8764	17.2978	6.20239	25.9	29	29	30	30	39.7651	55.1796		1.264	114	27.11	60
67.6858	60.7	1.69	38.1	23.1	37.6	21.2528	15.8574	5.55211	32.7	37.1	37.1	30	30	19.8529	38.9746		1.21133	121	26.12	60
72.0368	61	1.67	41.8	25.5	35.5	21.8724	14.4926	5.19652	27.3	31.8	31.8	30	21	20.8604	60.8872		1.36833	139	23.76	51
71.1134	63	1.64	41.6	26.2	36.8	23.4236	15.6386	5.81448	23.6	25.6	25.6	30	30	16.4761	27.0588	1.65733	2.149	215	24.82	60
74.2883	49.3	1.56	35.7	17.6	31.7	20.2581	24.2244	9.95413	28.1	28.3	28.3	30	30	13.933	56.2274	1.22067	2.05633	84	49.14	60
65.4824	55.2	1.64	45.3	25	30.2	20.5235	11.0578	4.1113	24.2	27.8	27.8	30	30	20.0961	61.0201	1.79567	1.41833	123	20.03	60
68.403	73.2	1.66	47.8	35	38.2	26.5641	14.1798	5.1458	30.9	32.2	32.2	30	9	24.4934	69.0631	1.564	1.64067	170	19.37	39
73.6898	101.35	1.58	56.6	57.55	43.8	40.5985	18.0051	7.21243	32.5	29.7	32.5	20	30	29.551	49.4921	1.91767	2.025	155	17.77	50
67.351	86	1.61	49.1	42.2	43.8	33.1777	18.4603	7.12174	35.3	34.7	35.3	15	25	32.87	114.805	2.11967	2.51667	240	21.47	40
74.2226	59.5	1.61	47.1	28.2	31.3	22.9544	12.1477	4.68645	21.6	25.8	25.8	30	30	14.6362	42.4474	1.65333	1.28233	124	20.42	60
78.1146	84.8	1.67	49.6	42.1	42.7	30.4063	16.9485	6.07714	26.9	28.9	28.9	30	30	24.2257	64.3194	1.922	1.77667	176	19.99	60
73.5368	65.7	1.62	40.5	26.6	39.1	25.0343	17.6277	6.71684	33	34.8	34.8	30	30	27.8701	78.5501	2.128	1.483	219	26.83	60
73.7007	52.7	1.53	46.3	24.4	28.3	22.5127	12.2859	5.24838	26.3	27.5	27.5	7	28	19.0195	65.0256	1.22233	2.01733	182	23.31	35
70.8333	80.2	1.59	51.5	41.3	38.9	31.7234	15.2037	6.01388	26.8	30.7	30.7	9	11	20.0266	92.2421	1.64667	2.187	78	18.96	20
74.4863	53.15	1.49	46.8	28.25	24.9	23.9404	12.4413	5.60393	26.8	31.8	31.8	19	14	21.3985	41.8391	1.48233	1.621	180	23.41	33
71.3443	48.7	1.53	47.4	23.1	25.6	20.804	10.9011	4.65682	27.2	30.4	30.4	30	30	16.2518	60.4133	1.53633	1.099	276	22.38	60
67.2308	62	1.6	46.6	28.9	33.1	24.2187	12.42	4.85157	20.8	23.6	23.6	30	30	18.0984	51.0163	1.52333	1.87433	295	20.03	60
61.347	73.65	1.67	45.3	33.35	40.3	26.4083	15.011	5.38241	40.8	38.7	40.8	30	30	35.3791	77.6214	2.28867	2.04833	89	20.38	60
71.7336	73	1.48	54.7	39.9	33.1	33.3272	13.257	6.05234	27.6	28.2	28.2	3	4	21.2647	25.0524	1.31633	1.909	184	18.16	7
66.1502	51.85	1.64	35.5	18.35	33.5	19.278	15.4266	5.73566	32.9	37.1	37.1	30	30	23.3171	49.3691	1.369	1.68367	156	29.75	60
67.4973	64.4	1.59	46.3	29.8	34.6	25.4737	13.4584	5.32354	24	28.9	28.9	30	30	23.3343	39.118	1.73933	2.21767	170	20.9	60
71.7555	88.1	1.63	53.9	47.5	40.6	33.1589	14.9921	5.64271	29.5	28.8	29.5	7	11	28.2589	80.4301	2.27833	2.33533	138	17.02	18
73.0779	66.45	1.63	49.5	32.85	33.6	25.0104	12.0481	4.53463	28.9	28.7	28.9	30	30	19.6209	36.339	1.96733	1.96667	203	18.13	60
70.0246	60.85	1.62	45.6	27.75	33.1	23.1863	12.8864	4.91024	21.4	24.2	24.2	7	8	19.107	43.8902	1.696	2.04833	151	21.18	15
70.6502	78.25	1.65	48.1	37.65	40.6	28.742	15.885	5.83471	33.9	31.3	33.9	30	30	24.6739	35.4092	2.126	2.776	187	20.3	60
80.7117	66.35	1.65	44.3	29.35	37	24.371	15.3557	5.64029	32.5	34.9	34.9	30	30	24.6906	49.085	1.996	1.77867	113	23.14	60
71.3552	58.45	1.59	36.1	21.05	37.4	23.1201	17.79	7.03692	28.6	28.8	28.8	30	30	20.7848	30.6793	1.91433	1.86633	179	30.44	60
67.0411	83.1	1.65	45.6	37.9	45.2	30.5234	18.9404	6.957	33.6	41.4	41.4	30	30	29.1487	40.4448	2.27533	2.00933	180	22.79	60
66.4836	86.5	1.6	49.9	43.2	43.3	33.7891	17.6638	6.89993	25	26.8	26.8	15	9	23.1334	47.6854	1.96933	2.05267	81	20.42	24
63.6271	52.85	1.58	36.7	19.35	33.5	21.1705	15.7062	6.29153	27	28.2	28.2	30	30	18.5918	41.917	1.68333	1.97133	99	29.72	60
68.8087	87.15	1.67	47.9	41.75	45.4	31.2489	18.5502	6.65143	29.4	30.4	30.4	8	30	21.9755	40.3595	1.51267	1.516	101	21.29	38
69.2938	65.35	1.62	36.2	23.65	41.7	24.9009	18.6775	7.11685	31.2	34.8	34.8	8	5	23.2833	58.8603	1.761	2.325	77	28.58	13
74.3306	59.9	1.67	38.8	23.2	36.7	21.478	15.9623	5.72352	30	32.5	32.5	8	10	20.9608	53.9619	2.22233	1.693	132	26.65	18
72.9468	82.35	1.61	47.1	38.75	43.6	31.7696	19.03	7.34153	27.7	30.4	30.4	7	7	24.73	57.5035	2.12933	2.13567	106	23.11	14
68.0055	69.05	1.63	45.2	31.15	37.9	25.9889	15.3219	5.76682	27.8	28.8	28.8	12	30	20.4545	71.2649	1.576	1.99533	121	22.19	42
78.2132	67.8	1.64	44.1	29.9	37.9	25.2082	16.015	5.9544	27	24.5	27	20	30	24.4808	50.9694	1.65533	2.307	110	23.62	50
70.3936	81.65	1.65	45.5	37.15	44.5	29.9908	19.0576	7.00003	32.6	32.4	32.6	30	30	35.3665	57.5435	1.69267	2.13633	175	23.34	60
68.6776	86.3	1.73	39.7	34.3	52	28.8349	23.6207	7.89224	35.4	38.7	38.7	30	30	32.4981	50.5735	2.30367	2.24067	239	27.37	60
74.2965	60.95	1.65	36.7	22.35	38.6	22.3875	17.8125	6.5427	29.6	35.6	35.6	30	30	24.8422	39.6145	1.817	2.501	148	29.22	60
70.2336	63.2	1.55	44.8	28.3	34.9	26.3059	15.2633	6.35307	26.8	30.4	30.4	26	30	24.7802	35.5538	1.589	1.94133	194	24.15	56
69.3157	64.9	1.57	40.7	26.4	38.5	26.3297	17.9261	7.27254	29.7	30.6	30.6	30	30	26.4053	71.516	2.238	1.85067	151	27.62	60
76.8184	58.35	1.59	37.5	21.85	36.5	23.0806	17.6544	6.98328	24.6	27.5	27.5	30	30	11.3969	19.481	1.68233	1.34567	149	30.26	60
69.9824	54.4	1.56	40.2	22	32.4	22.3537	15.0549	6.18625	18.9	22.8	22.8	18	30	25.1238	60.115	1.54333	1.609	230	27.67	48
60.3552	59.24	1.6	38.8	22.94	36.3	23.1406	16.0251	6.25979	24.4	25	25	30	30	16.9072	63.1452	1.47467	2.31067	146	27.05	60
66.0027	71.2	1.6	41.6	29.6	41.6	27.8125	18.8129	7.3488	30.5	30	30.5	30	30	22.4873	43.7374	1.729	1.383	119	26.42	60
75.6557	85.2	1.61	47.3	40.3	44.9	32.8691	20.1515	7.7742	27.2	32.9	32.9	7	4	23.739	44.8128	2.282	1.78567	162	23.65	11
78.5955	55.9	1.49	44	24.6	31.3	25.179	15.1678	6.83202	20.3	21.1	21.1	5	5	14.8242	45.3043	1.51333	2.14	141	27.13	10
78.1639	67.1	1.596	43.1	28.9	38.2	26.3425	17.1028	6.7143	29.3	33.1	33.1	11	23	21.2512	26.9296	2.17467	2.24633	142	25.49	34
76.7868	49.65	1.518	36.8	18.25	31.4	21.5464	16.4203	7.12585	25	28.5	28.5	30	30	16.1348	33.591	1.461	1.824	166	33.07	60
75.1134	62.1	1.53	41.4	25.7	36.4	26.5283	17.7173	7.5686	25	25.6	25.6	30	30	23.8075	43.1073	1.60333	2.02367	201	28.53	60
66.1721	102.45	1.594	54.4	55.75	46.7	40.3214	19.9975	7.87045	23.8	27.6	27.6	3	4	30.7288	58.883	2.784	2.506	85	19.52	7
74.6229	68.8	1.6	48	33	35.8	26.875	14.3032	5.58719	20.3	23	23	30	30	21.8022	35.0727	1.736	1.736	164	20.79	60
69.0246	81.8	1.59	46.3	37.9	43.9	32.3563	19.7721	7.82092	25.8	29.9	29.9	30	30	22.9422	52.5241	2.405	2.405	187	24.17	60
73.5356	65.7	1.65	41.4	27.2	38.5	24.1322	16.4473	6.04126	23	30.6	30.6	30	30	23.0392	62.12	1.73033	1.73033	223	25.03	60
68.9507	60	1.5	47	28.2	31.8	26.6667	12.3335	5.48156	28.4	26.6	28.4	30	30	24.7313	40.5705	1.763	1.763	208	20.56	60
67.8087	43.7	1.56	38.4	16.8	26.9	17.9569	13.5467	5.56654	21.8	22.3	22.3	30	30	17.0294	35.0983	1.73133	1.73133	129	31	60
62.3333	67.3	1.68	39.1	26.3	41	23.845	17.2229	6.1022	34.6	40	40	30	30	21.0798	20.8868	2.03733	2.03733	148	25.59	60
77.3388	63.45	1.67	42.5	26.85	36.6	22.7509	15.1652	5.43769	14.7	23.6	23.6	9	3	19.0108	34.5005	2.036	2.036	252	23.9	12
68.9699	69.5	1.53	48.2	33.5	36	29.6894	15.4191	6.58682	26.2	33.2	33.2	18	10	19.6108	60.3336	1.90967	1.90967	135	22.19	28
80.9167	65.3	1.53	50.1	32.7	32.6	27.8953	13.3257	5.69255	24.8	29.3	29.3	3	4	15.0457	14.9734	1.63433	1.63433	131	20.41	7
78.9495	51.4	1.52	46.4	23.8	27.6	22.2472	12.5455	5.43	26.9	27.7	27.7	30	30	26.4422	35.4281	1.913	1.913	173	24.41	60
71.3975	71.6	1.58	47.2	33.8	37.8	28.6813	15.8974	6.36812	32.9	35.3	35.3	30	19	28.0533	62.066	1.226	1.226	206	22.2	49
65.3662	63.5	1.65	45.4	26.7	36.8	23.3242	14.9209	5.48059	29	28.6	29	30	30	34.8662	34.5344	1.85833	1.85833	65	23.5	60
66.7664	63.7	1.6	38.3	24.3	39.4	24.8828	18.1838	7.10305	29.9	32.2	32.2	30	23	20.6932	40.1715	2.45767	2.45767	117	28.55	53
69.2214	68.6	1.56	39.8	27.3	41.3	28.1887	20.0625	8.24396	32	31.3	32	30	30	27.9813	49.1894	1.689	1.778	237	29.25	60
65.7445	60.1	1.66	34.1	20.5	39.6	21.8101	18.2279	6.61487	31.8	36.6	36.6	30	30	28.778	24.4039	1.95767	2.14667	180	30.33	60
76.5779	49	1.55	39.7	19.4	29.6	20.3954	18.0155	7.49865	18.9	25.4	25.4	20	17	26.1635	25.1634	1.49167	2.00067	124	36.77	37
68.9507	65.65	1.62	41.6	27.25	38.4	25.0152	16.7274	6.37382	30	32.2	32.2	20	14	18.1134	42.9749	1.71167	1.67767	207	25.48	34
66.5833	62.65	1.55	44.2	27.65	35	26.077	15.1962	6.32514	23.5	27.6	27.6	30	30	16.2245	31.8273	1.49233	1.71167	223	24.26	60
68.1886	61.4	1.58	41.9	25.7	35.7	24.5954	15.7809	6.32145	22.5	26	26	30	30	22.4105	62.697	1.453	1.66167	302	25.7	60
86.0696	57.35	1.48	49.3	28.25	29.1	26.1824	13.5092	6.16748	18	17.8	18	3	3	10.7089	17.1823	1.50833	1.912	217	23.56	6
77.8783	51.8	1.48	48.3	25	26.8	23.6486	12.1385	5.54166	21.9	26.4	26.4	30	14	21.9319	29.1262	1.324	1.75933	215	23.43	44
70.5329	58.6	1.55	40.6	23.8	34.8	24.3913	16.2586	6.76738	24	23.8	24	30	30	17.1625	33.1508	1.644	2.03567	159	27.75	60
69.8114	48.7	1.66	32.2	15.7	33	17.6731	16.1135	5.84756	28.9	20.6	28.9	30	30	24.2369	38.5514	1.54233	1.69733	165	33.09	60
74.4331	74.8	1.61	49.5	37	37.8	28.8569	14.8379	5.7243	23.5	28	28	16	9	21.9042	38.3398	1.28467	1.639	128	19.84	25
72.1393	95.9	1.67	52.9	50.7	45.2	34.3863	17.5366	6.288	21.6	28.9	28.9	3	16	27.0657	33.6783	1.27333	2.109	148	18.29	19
72.7214	67.2	1.52	48.4	32.5	34.7	29.0859	14.9789	6.48324	36.1	39.3	39.3	30	30	24.2051	44.4472	1.74367	2.13033	166	22.29	60
71.4687	56.2	1.59	40.9	23	33.2	22.2301	14.7842	5.84794	27.1	30	30	17	22	18.345	46.9907	1.94467	1.97733	217	26.31	39
69.9018	53.3	1.47	41.5	22.1	31.2	24.6656	14.2978	6.6166	25.7	30.1	30.1	30	30	23.9023	35.0351	1.52367	1.498	171	26.83	60
81.608	64.8	1.46	49.1	31.8	33	30.3997	15.6203	7.32796	22.5	21.5	22.5	30	9	23.71	35.9923	2.131	1.99733	115	24.11	39
72.8102	63.9	1.59	42.4	27.1	36.8	25.2759	16.31	6.45148	18.7	19.1	19.1	30	30	12.0908	29.0761	1.41033	1.89167	157	25.52	60
69.6612	75.25	1.69	42.9	32.25	43	26.3471	17.776	6.22387	26	31.3	31.3	30	22	19.8291	59.8701	1.81233	2.76033	174	23.62	52
61.6573	98.25	1.57	56.3	55.25	43	39.8596	16.8751	6.84615	22	22.2	22.2	11	23	17.4851	33.2095	1.97233	2.29667	95	17.18	34
63.1326	63.05	1.64	55.2	34.75	28.3	23.4421	15.9614	5.93449	33.3	32.5	33.3	30	30	18.1964	73.1083	1.42933	2.03467	177	25.32	60
76.8963	56.8	1.51	45.6	25.9	30.9	24.9112	14.1095	6.18809	21	24.1	24.1	13	30	18.8412	53.5668	1.99367	2.42367	48	24.84	43
65.1354	60.2	1.49	45.8	27.6	32.6	27.1159	14.5861	6.57002	20.6	21.5	21.5	30	30	16.7512	40.3206	1.311	1.678	72	24.23	60
73.7159	49.1	1.66	35.4	17.4	31.7	17.8183	14.9844	5.43779	23.3	25.9	25.9	20	30	25.0008	52.9226	1.749	1.16167	132	30.52	50
66.8169	75.8	1.67	43	32.6	43.2	27.1792	18.0534	6.4733	35.9	37.9	37.9	30	30	24.8923	80.4649	2.13667	1.638	191	23.82	60
68.75	67.6	1.66	39.2	26.5	41.1	24.5319	17.6223	6.39507	29.6	29.1	29.6	30	30	33.9215	75.5608	1.63233	2.18467	154	26.07	60
78.4644	72.4	1.66	45	32.6	39.8	26.2738	16.5048	5.98957	29.6	32.9	32.9	22	11	23.4135	62.2577	1.61233	1.23767	158	22.8	33
72.5587	71.75	1.56	46.8	33.55	38.2	29.4831	16.6892	6.85781	26.9	27.5	27.5	30	30	21.6199	62.8812	1.66033	1.77567	129	23.26	60
65.7868	64.3	1.64	37.6	24.2	40.1	23.9069	17.9397	6.67004	28.3	34.6	34.6	24	30	29.6639	52.9419	1.44367	2.42433	128	27.9	54
73.1776	56.2	1.54	42.9	24.1	32.1	23.6971	14.6966	6.19692	24	27.6	27.6	30	30	26.5584	36.7231	1.351	2.40633	111	26.15	60
69.7664	58	1.58	41.2	23.9	34.1	23.2335	15.2021	6.08959	24.9	27.2	27.2	30	30	19.153	54.269	1.737	1.595	197	26.21	60
67.8646	66.3	1.59	40.6	26.9	39.4	26.2252	17.9144	7.0861	28.6	31.2	31.2	26	30	19.0573	59.5966	1.76567	1.45033	240	27.02	56
66.5505	64.95	1.6	40.2	26.05	38.9	25.3711	17.5148	6.84172	30.8	35.3	35.3	30	30	28.404	62.1642	1.80367	2.07667	210	26.97	60
75.6107	54.4	1.63	40.3	21.9	32.5	20.475	14.3284	5.3929	25.9	28.3	28.3	5	4	10.7212	27.3409	1.21	1.98233	202	26.34	9
70.1052	72.1	1.66	44.9	32.4	39.7	26.1649	15.9328	5.78196	31.9	28.8	31.9	30	28	20.7296	65.1751	1.361	1.212	173	22.1	58
63.0341	73.6	1.64	43.1	31.7	41.9	27.3647	17.665	6.56788	32.2	35.6	35.6	30	30	28.8865	69.8971	2.13367	2.199	147	24	60
67.8005	87.85	1.61	51.1	44.85	43	33.8914	17.4973	6.75024	30.8	23.3	30.8	30	30	21.2523	45.9678	1.487	2.40367	85	19.92	60
74.4973	63.9	1.54	44	28.1	35.8	26.9438	16.4388	6.93151	28.4	32.1	32.1	14	25	24.5747	64.6613	1.91	1.45167	172	25.73	39
66.7582	65.85	1.67	35.8	23.55	42.3	23.6115	19.3817	6.94959	39.8	44.9	44.9	30	30	36.4831	78.6561	1.54567	1.76067	131	29.43	60
83.7692	71.55	1.64	41.8	29.95	41.6	26.6025	19.5425	7.26594	22.8	22.6	22.8	2	3	17.5522	36.384	1.537	1.65333	124	27.31	5
71.2977	59.6	1.59	41.3	24.6	35	23.575	15.6123	6.17552	27.3	26.9	27.3	30	21	21.3603	58.8237	1.58233	1.71067	275	26.2	51
72.6667	68.25	1.68	35.3	24.05	44.2	24.1815	20.7475	7.35101	28.5	34.9	34.9	29	30	24.4824	69.0631	1.689	1.60467	212	30.4	59
71.4671	88.6	1.61	49.1	43.5	45.1	34.1808	19.6398	7.57678	26	27.5	27.5	10	11	21.2315	59.302	1.68933	2.405	131	22.17	21
74.4085	72.85	1.61	39.9	29.04	43.81	28.1046	20.9457	8.08058	25.5	24.5	25.5	30	17	24.1578	52.0506	1.586	1.72733	156	28.75	47
68.444	82.7	1.73	44.1	36.58	46.12	27.6321	18.7064	6.25025	28.2	31.4	31.4	4	8	29.1542	48.5923	1.43667	2.11233	125	22.62	12
69.0861	72.7	1.57	45.4	33	39.7	29.4941	17.5682	7.12733	32	33.1	33.1	30	30	25.5418	63.8014	1.64767	1.73433	130	24.17	60
66.8756	70.81	1.65	42.9	30.41	40.4	26.0092	16.8701	6.19653	36.8	32.3	36.8	30	30	21.9964	56.0665	1.62	2.19567	152	23.82	60
70.9644	87	1.67	42.4	36.9	50.1	31.1951	23.1699	8.3079	37.4	36.3	37.4	30	30	30.0446	41.1107	2.51433	2.04667	139	26.63	60
72.8975	56.6	1.63	35.7	20.2	36.4	21.303	17.194	6.47144	24.3	24.6	24.6	30	30	24.1664	51.6908	2.04367	1.548	171	30.38	60
69.403	105.2	1.57	56.9	59.9	45.3	42.6792	19.0735	7.73805	31.4	33.7	33.7	4	6	30.3823	37.4372	2.30233	1.972	99	18.13	10
61.0669	65.55	1.71	34.8	22.82	42.73	22.4172	18.6954	6.39354	31.8	30.2	31.8	30	30	20.3986	49.8301	1.63	2.238	100	28.52	60
85.2977	73.15	1.69	42.3	30.95	42.2	25.6118	18.4906	6.47408	29	27.4	29	2	1	19.9965	64.2587	1.84433	2.37633	119	25.28	3
82.1366	79.25	1.57	52.1	41.25	38	32.1514	15.7991	6.40965	22.4	22.6	22.6	2	4	24.0083	60.0758	1.63567	1.857	166	19.94	6
60.9194	58	1.52	43.6	25.3	32.7	25.1039	14.2821	6.18167	28.4	32.5	32.5	30	30	22.8128	72.7517	1.34567	2.23433		24.62	60
64.392	67.5	1.64	37.3	25.2	42.3	25.0967	19.2872	7.17103	25.5	31.8	31.8	30	30	25.8186	89.978	2.026	1.85267	152	28.57	60
68.0548	69.2	1.58	42.6	29.5	39.7	27.7199	17.9566	7.19301	37.2	36.3	37.2	30	30	25.3289	60.7567	1.65733	2.241	217	25.95	60
68.8607	47.9	1.51	39.5	18.9	29	21.0079	14.4325	6.32976	29.1	32	32	30	30	20.199	57.4936	1.88733	2.054	146	30.13	60
72.8075	91.8	1.71	46.9	43.1	48.7	31.3943	20.432	6.98746	21.3	25.3	25.3	30	15	19.8385	51.1613	2.00067	2.19893	177	22.26	45
77.5411	52.8	1.52	46.4	24.5	28.3	22.8532	12.6823	5.48923	22	23.5	23.5	2	6	22.6531	31.3562	2.225	1.586	157	24.02	8
65.2911	46.7	1.53	28.7	13.4	33.3	19.9496	18.588	7.94052	35.3	32.3	35.3	30	30	17.7055	73.9203	1.66333	1.62467	107	39.8	60
61.7105	60.25	1.49	41.6	25.05	35.2	27.1384	16.6465	7.49808	29.5	32.6	32.6	30	30	20.9418	58.3812	1.623	1.825	168	27.63	60
71.5751	65.8	1.64	41.2	27.1	38.7	24.4646	16.7416	6.22455	29	28.8	29	12	30	30.3497	56.9719	1.52433	1.747	133	25.44	42
74.4933	71.1	1.66	44	31.3	39.8	25.802	16.4796	5.98039	26.8	26.4	26.8	7	7	18.2052	35.9957	1.594	1.90133	113	23.18	14
73.0915	66.6	1.65	40.8	27.2	39.4	24.4628	17.214	6.32285	27.2	28.4	28.4	30	30	23.6065	68.9606	1.651	1.365	149	25.85	60
73.2023	58	1.66	35.5	20.6	37.4	21.048	17.3061	6.28035	35	38.3	38.3	30	30	39.1457	56.803	2.089	1.478	306	29.84	60
66.0219	73.1	1.62	42.4	31	42.1	27.854	18.5903	7.08365	25.1	29.6	29.6	30	30	26.7228	47.6035	1.72267	2.03167	182	25.43	60
75.0873	70	1.62	44	30.8	39.2	26.6728	16.9948	6.47568	25.7	31	31	2	3	24.1086	49.5533	1.88733	2.23867	138	24.28	5
65.7923	78.85	1.62	44.1	34.75	44.1	30.045	19.4269	7.4024	33.8	36.4	36.4	30	29	29.3072	78.0289	1.43033	2.034	468	24.64	59
62.6843	57.65	1.62	32.8	18.85	38.8	21.9669	18.6102	7.09122	27.3	15.5	27.3	30	30	26.8926	53.7248	1.539	1.95067	279	32.28	60
77.7977	52.6	1.53	45.6	24	28.6	22.47	12.8556	5.49173	21.3	24.8	24.8	5	11	17.6025	34.7934	1.05067	1.496	184	24.44	16
69.1448	69.4	1.59	39.9	27.7	41.7	27.4514	19.6883	7.78777	23.4	24.8	24.8	30	11	19.6357	50.3476	1.36467	2.43033	127	28.37	41
74.5258	66.75	1.51	44.8	29.85	36.9	29.275	17.4958	7.67325	31.8	37.3	37.3	11	16	35.6782	51.2541	2.20233	2.41067	176	26.21	27
66.7637	56.35	1.54	42.6	23.95	32.4	23.7603	14.4092	6.07574	28.6	25.7	28.6	30	30	35.2923	62.2745	1.779	1.72633	259	25.57	60
71.142	81.1	1.6	47.5	38.5	42.6	31.6797	18.5142	7.23212	25.8	25.3	25.8	11	30	20.1397	61.6131	1.487	2.504	184	22.83	41
69.0915	66	1.59	41.4	27.3	38.7	26.1066	17.4668	6.90907	24.9	24.5	24.9	30	20	21.8238	30.7476	1.40967	1.654	141	26.46	50
60.0477	72.3	1.6	41.8	30.2	42.1	28.2422	18.7229	7.31364	26.8	31.2	31.2	30	30	22.2541	49.0968	1.59867	2.8	155	25.9	60
67.3114	67.15	1.71	37.2	25	42.15	22.9643	18.1973	6.22323	21.6	28.1	28.1	20	30	37.3655	72.7524	2.11567	1.78233	115	27.1	50
73.8005	71	1.69	40.6	28.8	42.2	24.8591	18.0994	6.33709	30.7	31.5	31.5	30	18	28.6287	85.9014	1.90267	1.875	213	25.49	48
69.511	79.25	1.66	41.7	33.1	46.15	28.7596	20.7057	7.51403	24.1	25.3	25.3	21	9	25.3226	71.0002	1.68533	3.142	110	26.13	30
70.2527	68.75	1.67	37.5	25.75	43	24.6513	19.4962	6.99064	31.4	39.5	39.5	30	30	28.8664	97.689	1.87933	1.98933	197	28.36	60
69.9617	73.55	1.53	44	32.35	41.2	31.4195	19.6098	8.37705	28.3	35.8	35.8	30	17	29.518	89.8213	1.562	1.82367	184	26.66	47
70.739	71	1.61	44.8	31.8	39.2	27.3909	16.5784	6.39576	22.7	27.4	27.4	30	30	27.641	52.2734	1.392	1.91367	131	23.35	60
66.6366	51.9	1.59	34.1	17.7	34.2	20.5293	16.8014	6.64586	29.4	33.6	33.6	30	30	25.4404	99.7922	1.63533	2.02233	194	32.37	60
75.1804	52.1	1.54	41.7	21.7	30.4	21.9683	14.4177	6.07931	33.7	35.7	35.7	30	30	35.7111	88.3769	1.92267	1.801	206	27.67	60
72.4304	65.1	1.59	40.1	26.1	39	25.7506	18.1273	7.17034	30.8	34	34	17	10	30.3369	66.0565	1.86133	2.20767	113	27.85	27
71.5027	69.45	1.6	45	31.25	38.2	27.1289	16.2171	6.33481	27.5	30	30	7	7	21.1515	61.0501	1.72667	2.12367	162	23.35	14
72.7226	60	1.66	41.2	24.7	35.3	21.7738	14.672	5.32442	22	23.7	23.7	17	29	23.1034	59.664	1.26767	1.584	219	24.45	46
67.7977	72.8	1.69	41.1	29.9	42.9	25.4893	17.9627	6.28923	31.4	27.8	31.4	30	29	28.2733	46.6961	1.555	1.862	198	24.67	59
73.3443	52.25	1.65	33.8	17.65	34.6	19.1919	16.6903	6.1305	30.5	20.8	30.5	30	29	25.0309	38.2853	1.393	1.43267	73	31.94	59
69.2774	66.25	1.6	40.7	26.95	39.3	25.8789	17.7614	6.93804	25.3	24.8	25.3	30	30	18.7664	36.9784	1.98	1.606	130	26.81	60
73.9057	51.4	1.62	39.7	14.3	37.1	19.5854	16.6928	6.36063	24.4	27.6	27.6	30	30	25.2901	48.8937	1.897	1.952	216	32.48	60
75.3799	63.8	1.568	42.9	27.4	36.4	25.9495	16.4887	6.70648	26.8	26.7	26.8	15	30	31.6217	73.2372	1.86067	2.152	159	25.84	45
71.0055	63.75	1.63	34.2	21.73	42.02	23.9941	20.0872	7.56041	30.3	32.4	32.4	30	30	30.0067	87.499	1.74767	2.16333	165	31.51	60
73.1244	67.3	1.67	34.6	23.3	44	24.1314	21.0111	7.53383	25	28.6	28.6	30	30	24.9037	70.4205	1.606	1.78233	187	31.22	60
66.9687	69.05	1.68	38.9	26.85	42.2	24.465	18.2269	6.45794	24.4	26.9	26.9	20	15	23.1145	69.8124	1.55	1.366	212	26.4	35
72.4687	70.15	1.64	41.3	28.95	41.2	26.0819	18.2369	6.78052	23.4	21.1	23.4	3	7	22.3586	44.9288	1.406	1.926	191	26	10
77.7077	74.05	1.54	44	32.55	41.5	31.2236	20.1694	8.50456	26.4	23.7	26.4	12	27	19.4096	48.8527	1.38367	2.30767	156	27.24	39
81.4386	71	1.58	49.9	35.4	35.6	28.441	14.5799	5.84036	23.3	30	30	30	17	24.4282	51.7472	1.356	1.596	112	20.54	47
81.3224	74.3	1.65	43.9	32.6	41.7	27.2911	18.3146	6.72712	23.8	31.3	31.3	12	30	28.6871	90.4311	1.34167	2.422	266	24.65	42
68.7993	66.35	1.6	40.2	26.65	39.7	25.918	18.0705	7.05878	32.7	32.4	32.7	30	30	26.3858	68.0113	1.73467	1.67833	132	27.24	60
60.0164	53.25	1.53	35.5	18.85	34.4	22.7477	17.0813	7.29691	33.8	33.6	33.8	30	30	23.71	59.0387	1.59333	2.27033	173	32.08	60
78.6573	67.7	1.65	42.8	29	38.7	24.8669	16.5755	6.08834	21.5	25	25	1	1	26.9507	57.3905	2.193	1.79133	175	24.48	2
60.9386	77.1	1.69	36.6	28.2	48.9	26.9949	22.4256	7.85182	35.8	39.8	39.8	30	30	29.9447	136.736	1.818	1.939	191	29.09	60
66.563	67.4	1.55	46.6	31.39	36.01	28.0541	15.2204	6.33525	32.2	32.1	32.2	30	30	25.66	92.8201	2.07167	1.94133	197	22.58	60
60.1381	85.35	1.65	44.8	38.25	47.1	31.3499	20.3272	7.46639	33.3	36.7	36.7	30	30	27.6269	59.6455	2.071	2.27367	128	23.82	60
77.4057	75.25	1.62	41.4	32.85	42.4	28.6732	19.6899	7.50262	32	36.2	36.2	30	30	24.228	67.9776	2.17933	2.529	162	26.17	60
79.8866	70	1.53	49.1	34.4	35.6	29.903	15.5589	6.64656	23.1	28.4	28.4	30	26	31.6758	50.4148	2.12833	1.76267	188	22.23	56
69.9002	84.21	1.6	46.2	38.91	45.3	32.8945	20.4268	7.97923	26.3	29.7	29.7	30	30	19.1398	43.9455	2.08433	1.49533	149	24.26	60
68.4085	62	1.64	41.3	25.6	36.4	23.0518	15.2873	5.68384	29.7	34.3	34.3	30	30	20.6731	50.147	1.935	1.882	170	24.66	60
69.9781	74.15	1.64	41.7	32.05	42.1	27.5692	18.4759	6.86938	26.5	32.2	32.2	30	30	28.858	64.7719	2.02	2.518	162	24.92	60
74.8619	80.2	1.61	46.8	37.6	42.6	30.9402	18.6856	7.20866	26.9	29.9	29.9	30	30	21.0699	72.7589	1.45767	1.70633	167	23.3	60
67.8361	85.1	1.64	47	40	45.1	31.6404	19.2405	7.15365	18.9	21.6	21.6	1	1	24.4185	37.5179	2.22933	2.31567	122	22.61	2
67.2062	61.8	1.59	39.8	24.6	37.2	24.4452	16.8682	6.67227	24	27.7	27.7	30	30	26.1233	54.5974	2.09867	1.93067	167	27.29	60
66.4781	55.7	1.62	34.1	19	36.7	21.2239	17.494	6.6659	24.3	34	34	30	30	20.4354	36.3136	1.67833	1.74433	114	31.41	60
63.3306	96.7	1.66	49.9	48.3	48.4	35.0922	20.163	7.31709	28	29.9	29.9	30	28	27.8191	42.7687	2.07167	2.20967	118	20.85	58
91.4918	56.3	1.5	42.8	24.1	32.2	25.0222	16.6151	7.38447	19.1	21.8	21.8	3	3	22.0652	31.3633	1.19867	1.574	78	29.51	6
65.3114	50.95	1.52	40.4	20.55	30.4	22.0525	14.4178	6.24037	22.8	20.6	22.8	30	24	21.6674	38.65	1.43833	1.295	150	28.3	54
65.3114	64.1	1.62	39	25	39.1	24.4246	17.4938	6.66581	23.2	28.4	28.4	30	30	26.2925	57.9407	1.529	1.85767	172	27.29	60
65.4754	69.1	1.76	32	22.1	47	22.3076	21.2945	6.87451	32.2	37.8	37.8	13	30	31.6338	81.7394	1.82533	1.80633	167	30.82	43
73.5192	64.15	1.61	41.7	26.75	37.4	24.7483	16.5131	6.37053	28.2	31.9	31.9	30	13	28.6817	65.8605	2.03533	1.819	188	25.74	43
79.0368	54.6	1.53	40.8	22.3	32.3	23.3244	15.9012	6.79279	27.4	27.1	27.4	14	27	21.749	49.6167	1.30767	1.52933	138	29.12	41
73.0833	58.8	1.61	38.3	22.5	36.3	22.6843	16.8144	6.48679	32.9	29.3	32.9	30	30	27.3841	66.5827	1.64133	1.75633	133	28.6	60
67.2555	62.35	1.59	41.5	25.85	36.5	24.6628	15.4803	6.12331	28.2	31.3	31.3	30	30	24.4891	52.3432	2.31533	1.83433	121	24.83	60
67.7664	73.35	1.62	44.1	32.35	41	27.9492	17.5146	6.67374	28.1	31.1	31.1	29	30	29.3228	70.8701	2.11033	2.00233	95	23.88	59
70.0164	67.3	1.59	43.6	29.3	38	26.6208	16.6417	6.5827	34	37.1	37.1	23	26	30.1334	93.5906	2.19433	1.69867	159	24.73	49
71.3196	67.35	1.54	45.5	30.65	36.7	28.3985	16.3787	6.90619	22.2	30.6	30.6	30	30	23.7728	61.5147	1.92633	2.50967	198	24.32	60
64.4331	58.3	1.62	33.8	19.7	38.6	22.2146	18.3643	6.99751	35.8	37.8	37.8	30	30	29.6644	57.1647	1.827	1.08833	175	31.5	60
70.8783	65.35	1.6	39.9	26.08	39.27	25.5273	18.0479	7.04997	24.9	30.6	30.6	30	30	38.1848	60.7131	2.49033	1.65067	179	27.62	60
72.358	62.9	1.56	40.5	25.5	37.4	25.8465	17.6435	7.24994	26.2	26.9	26.9	30	30	24.8903	72.3658	2.202	1.44433	142	28.05	60
70.455	67.95	1.57	43.4	29.45	38.5	27.567	17.3196	7.02651	19.3	25.1	25.1	30	30	27.6624	66.2632	1.851	1.885	247	25.49	60
69.0137	109.15	1.59	52.7	57.53	51.62	43.1747	24.3394	9.62753	18.5	33.3	33.3	1	1	29.1573	71.5481	2.45867	2.07033	115	22.3	2
73.1913	65.5	1.51	47.9	31.4	34.1	28.7268	15.0181	6.58662	20.5	20.6	20.6	9	30	18.8171	38.9608	1.815	1.90167	105	22.93	39
70.7336	55.5	1.57	35.7	19.8	35.7	22.5161	17.6675	7.16765	32.8	32.6	32.8	30	30	26.5344	70.3892	1.51433	1.795	85	31.83	60
90.3948	59.4	1.49	41.6	24.7	34.7	26.7556	15.6091	7.0308	18.1	16	18.1	9	9	21.3474	18.1833	1.662	1.69667	88	26.28	18
71.511	69.8	1.61	44	30.7	39.1	26.928	16.844	6.49821	24.4	30.7	30.7	30	30	24.7185	85.8158	1.62	1.839	131	24.13	60
61.7336	56.1	1.6	35.1	19.7	36.4	21.9141	16.9877	6.63582	30.4	33.2	33.2	30	30	19.7515	44.2921	1.80133	2.16933	185	30.28	60
74.6639	61.05	1.52	47.5	29.05	32	26.424	13.7959	5.97121	20.5	26	26	9	8	16.1808	48.5214	1.73967	1.96633	192	22.6	17
71.3279	79.35	1.64	40.7	32.25	47.1	29.5025	22.1841	8.24811	23.3	36.3	36.3	30	30	35.1915	58.5821	2.065	2.102	169	27.96	60
62.313	76.7	1.67	43.7	33.5	43.2	27.5019	17.6482	6.328	28.2	31.1	31.1	30	30	32.3266	77.6042	1.79867	2.372	66	23.01	60
62.5438	53.35	1.49	41.6	22.15	31.2	24.0304	14.7478	6.64285	27.5	23.3	27.5	30	30	27.4662	56.2728	2.02033	1.989	182	27.64	60
63.9276	65.5	1.63	41.4	27.1	38.4	24.6528	16.1622	6.08311	25.1	25	25.1	30	30	25.7996	58.3382	2.03533	1.549	153	24.68	60
72.6271	61.55	1.7	33.6	20.65	40.9	21.2976	18.9126	6.54414	33	39.1	39.1	30	30	29.51	56.8461	2.098	2.057	116	30.73	60
60.5137	73.75	1.6	42.8	31.55	42.2	28.8086	18.4744	7.21655	28.1	32	32	30	30	28.976	63.3746	1.956	2.09667	131	25.05	60
62.3634	76.4	1.61	44	33.8	42.6	29.4742	18.5954	7.17389	27.8	33.4	33.4	20	27	23.0293	45.5057	2.12933	2.21967	187	24.34	47
71.6381	60.75	1.56	42.9	26.05	34.7	24.963	15.5304	6.38165	29.1	31.8	31.8	8	24	23.4043	51.2567	1.322	1.41467	143	25.56	32
74.8075	69.3	1.6	44.6	30.9	38.4	27.0703	16.592	6.48124	28.6	33	33	13	26	30.3707	53.4573	1.72533	1.94067	148	23.94	39
69.7664	52.3	1.58	39.4	20.6	31.7	20.9502	14.6357	5.8627	27.9	28.2	28.2	30	30	18.8412	58.9062	1.84433	1.95	152	27.98	60
64.5739	66	1.59	39.8	26.3	39.7	26.1066	18.0565	7.14232	25.7	26.3	26.3	30	30	17.4985	42.5419	1.913	2.123	242	27.36	60
77.3184	91.95	1.73	47.5	43.65	48.3	30.7227	20.3763	6.80821	35.2	40.7	40.7	15	20	34.908	52.0802	2.29033	2.13667	115	22.16	35
66.6381	71.7	1.68	40.3	28.9	42.8	25.4039	18.2222	6.45626	19.8	31.2	31.2	30	30	31.6935	88.4489	1.70433	1.84933	146	25.41	60
72.6968	68.2	1.53	42.2	28.8	39.4	29.1341	19.0198	8.125	26.5	30.4	30.4	3	11	30.1587	41.8207	2.14733	2.12733	139	27.89	14
64.239	55.95	1.58	36.1	20.15	35.8	22.4123	17.0329	6.82298	28.7	32.1	32.1	30	30	31.1387	65.9965	1.91767	2.07033	168	30.44	60
62.2089	58.2	1.58	36.9	21.5	36.7	23.3136	17.1229	6.85903	31.1	36.4	36.4	30	30	26.9557	91.3381	1.656	1.94833	189	29.42	60
69.5642	62.15	1.63	40.4	25.05	37.1	23.3919	16.0885	6.05535	34.6	37.1	37.1	30	30	30.5991	43.2528	1.40767	1.60033	62	25.89	60
67.6448	95.7	1.54	53.8	51.5	44.2	40.3525	19.4343	8.19458	23.4	26.5	26.5	7	9	28.6927	74.4851	1.81167	2.29033	207	20.31	16
71.6898	61.8	1.51	44.7	27.6	34.2	27.1041	15.749	6.90717	31.2	34	34	11	11	24.6393	75.2995	1.97333	2.52	169	25.48	22
75.142	64.4	1.58	42.1	27.1	37.3	25.7971	17.0862	6.84435	34.7	29.9	34.7	20	30	29.001	43.6451	1.56867	1.81333	174	26.53	50
79.6037	45.6	1.48	45.2	20.6	25	20.8181	12.6783	5.78812	27	24.3	27	30	30	23.9224	64.3314	1.12667	1.637	139	27.8	60
80.2226	84.1	1.56	48.9	41.09	43.01	34.5579	19.9509	8.1981	27.1	31.3	31.3	9	8	20.7924	59.9241	1.51933	2.495	199	23.72	17
75.4425	61.4	1.58	41.7	25.6	35.8	24.5954	16.3744	6.55922	26.6	28.1	28.1	30	30	29.0597	89.1036	1.93167	1.83267	86	26.67	60
70.0669	69.9	1.52	50.8	35.5	34.4	30.2545	14.0801	6.09423	19.6	19.2	19.6	4	2	15.7603	38.6672	1.6	2.52367	130	20.14	6
69.4945	63.95	1.65	35.8	22.85	41.1	23.4894	19.0886	7.01141	31.4	35.1	35.1	30	28	28.3422	65.2048	1.68967	1.83567	140	29.85	58
61.3646	47.4	1.51	37.1	17.4	30	20.7886	15.0761	6.61205	30.9	32.5	32.5	30	30	34.6667	42.6057	1.50233	2.277	157	31.81	60
70.0313	56.9	1.65	33.6	19.9	37	20.8999	17.5973	6.46367	25.8	29.4	29.4	30	8	31.8502	31.877	1.44133	1.82233	233	30.93	38
66.6146	64.3	1.64	40.6	26.1	38.2	23.9069	16.2098	6.02684	24	28.6	28.6	5	25	24.9633	76.7734	1.684	1.73333	200	25.21	30
62.903	64.9	1.58	41.6	27	37.9	25.9974	16.6272	6.66047	22.7	29.6	29.6	30	9	27.841	67.2396	1.37933	2.04767	106	25.62	39
62.9507	64.75	1.66	34	21.95	42.8	23.4976	19.8165	7.19134	25.4	28.5	28.5	30	30	34.418	80.7908	1.36567	2.192	119	30.6	60
79.7171	59.75	1.59	38.6	23.05	36.7	23.6343	17.7082	7.00454	27.8	28.6	28.6	30	30	33.3759	19.868	1.78167	1.779	109	29.64	60
69.511	73.2	1.61	40.3	29.5	43.7	28.2397	20.4681	7.89635	23.3	22.6	23.3	30	30	27.1629	23.3621	1.61033	1.95567	181	27.96	60
69.6229	47.6	1.57	37.4	17.8	29.8	19.3111	14.6944	5.96147	25.3	27.9	27.9	16	8	24.8709	89.6548	1.42233	2.67	210	30.87	24
73.2117	59.85	1.55	40.1	23.95	35.9	24.9116	17.2314	7.17226	31.4	34	34	30	30	32.0187	79.1834	1.392	1.907	192	28.79	60
60.5888	52.9	1.56	38.6	20.4	32.5	21.7373	14.9024	6.12361	27	29.5	29.5	30	30	22.8173	63.9726	1.74633	1.91033	206	28.17	60
68.6694	65.15	1.62	40.9	26.45	38.7	24.8247	16.9575	6.46149	23.6	27.9	27.9	30	30	28.8532	67.5918	1.363	1.677	93	26.03	60
68.261	59.25	1.57	36.6	21.65	37.6	24.0375	18.3254	7.43454	27.4	28.4	28.4	30	30	25.7876	64.9155	1.493	2.002	202	30.93	60
60.4659	59.4	1.526	40.2	23.9	35.5	25.5081	16.2948	6.99746	30.8	31.3	31.3	30	30	35.0013	51.7786	1.818	2.11333	174	27.43	60
68.8415	67.4	1.671	36.8	24.8	42.6	24.1383	19.289	6.90808	38.4	39	39	30	30	62.8317	71.7853	1.595	1.76633	112	28.62	60
67.0669	69.05	1.703	31.3	21.65	47.4	23.8086	23.0105	7.93408	34	40.3	40.3	30	30	53.0938	74.79	2.00867	1.66833	167	33.32	60
65.358	61.75	1.6	43.4	26.75	35	24.1211	14.4284	5.63609	24.9	26.9	26.9	30	30	41.3113	75.6329	1.48567	1.76833	118	23.37	60
63.4796	50.7	1.58	35.1	17.8	32.9	20.3092	15.9486	6.38863	26.8	33.2	33.2	30	30	21.0212	48.9841	1.535	1.98367	196	31.46	60
66.399	60.25	1.557	43.1	25.95	34.3	24.8531	14.897	6.14499	22.5	27.6	27.6	30	30	18.2925	48.1175	1.292	1.52033	113	24.73	60
72.4605	72.75	1.562	46	33.45	39.3	29.8175	17.6495	7.23386	25.6	27.9	27.9	30	17	27.9596	53.7204	1.78667	2.316	131	24.26	47
90.3075	67.3	1.597	44	23.3	44	26.3879	17.3528	6.80394	8.7	11.7	11.7	3	3	21.4035	44.0551	1.83567	1.96233	127	25.78	6
65.2582	78.4	1.542	48.5	38	40.4	32.9722	17.8047	7.48801	22.3	25.8	25.8	23	30	23.4594	46.6885	1.88267	2.14733	69	22.71	53
76.7664	51.5	1.597	40.4	20.8	30.7	20.1928	14.0763	5.51924	24.5	27.4	27.4	30	27	19.0186	65.6018	1.87	2.04067	121	27.33	57
82.3854	59.6	1.576	42.4	25.3	34.3	23.9957	15.7426	6.33818	19.7	24.7	24.7	2	3	17.5935	42.9304	1.64067	1.626	94	26.41	5
80.4386	78.1	1.512	56.1	43.8	34.3	34.1623	13.6926	5.9894	22.1	22.6	22.6	1	2	17.233	38.4162	1.69533	1.84067	89	17.53	3
73.1174	67.85	1.589	46.1	31.25	36.6	26.8721	15.3215	6.06812	21.6	24.5	24.5	7	4	16.2705	37.2154	1.402	2.22867	63	22.58	11
74.3306	58.25	1.523	45.6	26.55	31.7	25.1129	14.29	6.16074	16.4	23.3	23.3	6	4	23.8233	38.9766	1.38433	2.401	160	24.53	10
62.9452	59.55	1.624	33.7	20.05	39.5	22.5793	18.7733	7.11818	31.2	35.6	35.6	30	30	33.2076	91.7809	1.92733	2.67467	217	31.53	60
70.1037	58.1	1.606	42.3	24.6	33.5	22.5261	14.1013	5.46724	28.8	27.1	28.8	30	30	20.068	51.9948	1.137	1.902	159	24.27	60
71.5943	73.7	1.641	42.9	31.6	42.1	27.3685	18.3835	6.82671	30.4	35.6	35.6	30	30	31.6758	58.8516	1.54633	1.501	139	24.94	60
70.1749	56.15	1.63	41.6	23.45	32.7	21.1337	13.7091	5.1598	29	29.6	29.6	30	30	19.1392	58.4962	1.44933	1.39933	193	24.42	60
64.8251	51.3	1.59	32.9	16.9	34.4	20.2919	17.0372	6.73914	18	23.6	23.6	30	30	24.4222	87.7227	1.67467	2.044	113	33.21	60
68.2582	87.15	1.546	51.4	44.75	42.4	36.4627	18.4079	7.70167	36	40.4	40.4	30	30	27.8202	57.4928	2.03833	2.362	138	21.12	60
60.7527	86.35	1.68	44.3	38.25	48.1	30.5945	20.4376	7.2412	34.9	40.9	40.9	30	30	31.9466	72.1496	2.453	1.56733	222	23.67	60
62.0231	61.3	1.592	38.3	23.5	37.8	24.1866	17.2778	6.81714	33	36.8	36.8	30	30	38.0236	75.0186	1.625	2.20133	158	28.19	60
66.8729	51.45	1.569	32.2	16.55	34.9	20.8997	17.7951	7.22862	33	30.9	33	30	30	24.6235	71.2185	2.05733	2.39167	170	34.59	60
73.1201	62.4	1.62	37.8	23.6	38.8	23.7769	18.0864	6.89162	31.6	33.6	33.6	30	30	33.3477	95.6605	1.85767	1.81433	86	28.98	60
75.0888	64.85	1.615	41.3	26.75	38.1	24.8637	16.9447	6.49665	23.7	27.2	27.2	20	30	25.9054	79.6272	1.93567	1.76567	212	26.13	50
71.0477	50.85	1.587	35	17.75	33.1	20.19	16.4263	6.52206	28.4	31.8	31.8	30	30	25.006	61.2026	1.61	1.40733	83	32.3	60
61.4112	65.75	1.6	34.5	22.65	43.1	25.6836	20.9895	8.19904	32.1	39	39	30	30	31.8299	62.631	1.33967	2.408	86	31.92	60
68.0164	63.75	1.578	40.3	25.65	38.1	25.6015	17.4591	7.01146	27.6	31.5	31.5	30	30	25.4442	77.5838	1.40433	2.25867	150	27.39	60
60.1393	64.75	1.6	40.9	26.45	38.3	25.293	16.5769	6.47535	29.8	34.2	34.2	30	30	21.577	66.7089	1.52233	1.53633	148	25.6	60
70.6338	58.7	1.554	45.1	26.5	32.2	24.3073	13.8034	5.71591	21.2	24.5	24.5	17	30	18.1343	27.1707	1.26333	1.94367	134	23.52	47
70.0505	60.3	1.609	44.6	26.9	33.4	23.2919	13.5238	5.2238	25.1	29.2	29.2	30	30	29.7423	57.0468	1.67067	1.531	222	22.43	60
79.3838	60.95	1.577	40.7	24.85	36.1	24.5081	16.9615	6.82026	23.9	25.4	25.4	30	30	26.4082	39.1887	1.692	1.454	127	27.83	60
74.4085	58.7	1.561	40.5	23.8	34.9	24.0898	16.4368	6.74545	27.2	28.7	28.7	13	30	21.4204	81.0766	1.56233	1.63067	138	28	43
69.3415	68.05	1.573	43.1	29.35	38.7	27.5024	17.3449	7.00996	24	33.4	33.4	30	30	17.6518	56.738	1.43033	1.614	189	25.49	60
74.9057	66.6	1.635	38.1	25.4	41.2	24.9137	18.9945	7.10546	31.3	26.8	31.3	30	30	27.6217	90.3074	1.88333	1.90367	180	28.52	60
68.6217	67.75	1.634	42.6	28.85	38.9	25.3749	16.5259	6.18959	28.2	33.8	33.8	30	28	27.3567	88.9793	2.01	1.44033	183	24.39	58
69.944	66.9	1.613	46.3	31	35.9	25.7133	14.2921	5.49324	27.2	29.1	29.1	12	12	30.3592	47.1146	1.87267	2.108	109	21.36	24
69.8866	50.85	1.585	38.4	19.45	31.4	20.241	14.511	5.77615	20.3	23.6	23.6	30	30	11.2978	41.6884	1.39767	1.45633	160	28.54	60
68.0943	49.45	1.564	39.7	19.65	29.8	20.2159	14.1806	5.79722	22.3	25.4	25.4	12	30	22.0598	41.6884	1.73167	1.82133	66	28.68	42
78.9714	76.1	1.675	46.1	35.1	41	27.1241	16.3624	5.83201	22.3	25.9	25.9	3	4	20.2324	34.212	1.93067	1.778	79	21.5	7
70.903	58.4	1.557	42.5	24.8	33.6	24.0899	14.9549	6.16889	24	29.3	29.3	5	29	25.0516	48.7833	1.58467	2.39433	168	25.61	34
65.8251	78.4	1.675	40.1	31.4	47	27.9439	20.9586	7.47022	30.4	38.4	38.4	30	30	33.8512	65.8888	1.83967	2.349	188	26.73	60
69.2637	62.2	1.577	45	28	34.2	25.0108	14.1907	5.70612	21.1	24.3	24.3	30	30	24.9997	57.2148	1.90233	2.22667	137	22.81	60
89.6436	73.2	1.514	51.4	37.4	35.8	31.9344	16.2453	7.08723	25.4	24.5	25.4	1	1	24.9897	29.6496	1.949	1.771	132	22.19	2

## Sheet: legends
Variables	Abbreviations	Unit
AGE
WEIGHT
HEIGHT	ht	m
perFAT
FAT MASS		kg
FAT FREE MASS	FFM	kg
BODY MASS INDEX	BMI	kg/m2
SKELETAL MUSCLE MASS	SMM	kg
SKELETAL MUSCLE INDEX	SMI	kg/m2
HGS-LH		kg
HGS-RH		kg
Hand grip strength	HGS	kg
One leg standing balance test-left leg	OLST-LL	s
One leg standing balance test-right leg	OLST-RL	s
Elbow Torque	EBTQ	N.m
Knee Torque	KNTQ	N.m
Biceps brachii thickness		cm
Vastus lateralis thickness	VL-thickness	cm
Physical activity scale for elderly	PASE
relative skeletal muscle mass percentage	perSMMrelative	%
summed right and left leg OLST	OLST-total	s
